# Supplementary material for: BST1 regulates nicotinamide riboside metabolism via its glycohydrolase and base-exchange activities
Source: Nat Commun. 2021 Nov 19;12:6767. doi: 10.1038/s41467-021-27080-3 (PMC8604996; doi:10.1038/s41467-021-27080-3)
Supplement: Supplementary file 3 — Source Data [file 41467_2021_27080_MOESM3_ESM.xlsx]

## Sheet: Fig. 1a
	NAD (nmol/g tissue)							NR (nmol/g tissue)							NMN (nmol/g tissue)							NAM (nmol/g tissue)
		0	15	30	60	180			0	15	30	60	180			0	15	30	60	180			0	15	30	60	180
	1	89.4689	67.3186	115.928	142.874	267.813		1	1.23724	1.0702	1.11752	2.31552	2.2438		1	0.0372526	0.0425768	0.105271	0.151582	0.160053		1	539.744	675.351	535.27	587.482	677.143
	2	51.457	112.115	102.318	152.738	290.172		2	0.772439	1.76919	0.737011	2.9371	3.75656		2	0.0141498	0.0590412	0.0662979	0.119215	0.190242		2	594.141	588.594	523.155	565.661	594.22
	3	40.9498	113.328	130.288	140.896	168.123		3	1.01663	1.63229	0.849708	2.05391	3.24438		3	0.0164945	0.0482214	0.0941836	0.0932402	0.149638		3	557.44	538.353	541.252	651.115	534.266
	4	79.8766	102.032	122.063	140.28	250.822		4	1.90195	1.82931	1.7554	3.20703	3.51632		4	0.0316568	0.0607289	0.081401	0.0904179	0.228774		4	548.839	604.796	512.439	497.241	767.526
	5	68.0272	120.292	103.03	139.21	215.654		5	1.80576	1.72839	1.72558	1.93196	3.2276		5	0.0167821	0.0714424	0.0756671	0.079806	0.294423		5	547.793	593.583	560.714	561.968	738.306
	6	52.8155	96.7606	111.278	107.742	217.451		6	1.41259	1.78831	1.53762	1.98752	3.3043		6	0.0181813	0.0520984	0.106632	0.0932595	0.277078		6	598.824	591.784	521.814	608.302	805.683
	Ave	63.7658	101.974	114.151	137.29	235.006		Ave	1.35777	1.63628	1.28714	2.40551	3.21549		Ave	0.0224195	0.0556849	0.0882422	0.104587	0.216701		Ave	564.464	598.744	532.441	578.628	686.191
	Sd	18.603	18.9497	10.9374	15.2873	43.6479		Sd	0.441213	0.285303	0.446542	0.539577	0.516973		Sd	0.0095769	0.0102508	0.0164314	0.0264364	0.060396		Sd	25.4707	44.1143	17.2292	51.5421	105.101
	NAAD (nmol/g tissue)							NAR (nmol/g tissue)							NAMN (nmol/g tissue)							NA (nmol/g tissue)
		0	15	30	60	180			0	15	30	60	180			0	15	30	60	180			0	15	30	60	180
	1	0.0282153	0.538951	0.610101	2.58073	62.747		1	0.00675992	0.0187818	0.0246131	0.055165	0.38066		1	0.00307473	0.00268398	0.00601646	0.0118413	0.132604		1	0.0616977	0.169084	0.1102	0.677515	1.03259
	2	0.0337725	0.658759	0.572414	2.41422	81.0822		2	0.00875273	0.031257	0.0200544	0.0817292	0.977655		2	0.00246785	0.00367026	0.00650727	0.0102966	0.183619		2	0.0894473	0.164306	0.0873242	1.035	1.90836
	3	0.024623	0.499174	1.19086	6.96329	22.5789		3	0.0106516	0.0285152	0.0231764	0.100303	0.39768		3	0.00261547	0.00317503	0.00713291	0.0248471	0.0399488		3	0.139909	0.141979	0.706031	1.01034	1.2458
	4	0.0336455	0.915775	0.515265	1.34351	93.6423		4	0.00581087	0.0266205	0.0260587	0.0493796	0.506292		4	0.00487695	0.0043805	0.00386406	0.0115202	0.127237		4	0.0963332	0.221984	0.209594	0.101597	2.59458
	5	0.023886	0.701724	0.821235	1.13648	90.3802		5	0.00629981	0.0280243	0.0267107	0.0326065	0.508287		5	0.00517847	0.0074635	0.00610473	0.00627546	0.13698		5	0.117165	0.0985109	0.137631	0.178709	1.21505
	6	0.0377855	0.772492	0.536856	1.33415	80.403		6	0.00691489	0.0381895	0.0228669	0.0409652	0.430411		6	0.00188137	0.0039645	0.00797234	0.0130743	0.188207		6	0.118013	0.189552	0.100344	0.198865	0.468476
	Ave	0.0303213	0.681146	0.707788	2.62873	71.8056		Ave	0.00753164	0.0285647	0.0239134	0.0600248	0.533498		Ave	0.00334914	0.00422296	0.00626629	0.0129758	0.134766		Ave	0.103761	0.164236	0.225187	0.533671	1.41081
	Sd	0.00560348	0.153397	0.260913	2.20868	26.4089		Sd	0.00182645	0.00631923	0.00242682	0.0258665	0.224091		Sd	0.00135833	0.00169498	0.00138412	0.00626762	0.0534773		Sd	0.0272721	0.0419867	0.239555	0.429887	0.741006

## Sheet: Fig. 1b
	NAD (nmol/g tissue)							NR (nmol/g tissue)							NMN (nmol/g tissue)							NAM (nmol/g tissue)
		0	15	30	60	180			0	15	30	60	180			0	15	30	60	180			0	15	30	60	180
	1	9.6011	12.2342	15.801	14.8747	11.891		1	1.20424	209.91	271.22	20.5033	3.3791		1	0.00358457	0.0227244	0.0250466	0.0190288	0.0147216		1	77.6208	189.632	307.805	210.83	92.271
	2	16.8661	12.6815	16.9219	22.6189	2.7694		2	1.73116	242.512	61.7825	23.9231	6.45608		2	0.00453356	0.0269007	0.0161287	0.0266055	0.0108144		2	110.109	291.664	235.824	220.652	21.0226
	3	6.25293	20.4444	17.2506	26.3291	9.28135		3	1.67003	268.81	81.7166	2.25708	4.33239		3	0.00613884	0.0315116	0.0150577	0.0313129	0.0095465		3	49.1205	408.103	313.603	163.223	74.6087
	4	5.92567	19.7546	13.9424	23.7026	21.54		4	2.18889	236.142	5.75262	1.22248	1.32481		4	0.00429856	0.0204546	0.0101716	0.0300931	0.0153612		4	46.6918	402.011	219.316	136.449	187.458
	5	6.25355	21.1089	17.8486	29.6304	9.18238		5	2.19226	299.937	104.857	1.61465	3.71337		5	0.00816731	0.0491782	0.0225238	0.0404065	0.0160744		5	26.6852	396.19	316.594	190.098	92.5217
	6	9.95261	18.6631	27.5292	17.695	8.92416		6	3.01913	406.779	185.407	90.3671	2.74323		6	0.00739031	0.0483467	0.0781859	0.0310802	0.0131752		6	72.0727	459.294	356.443	213.551	90.2874
	Ave	9.14199	17.4811	18.2156	22.4751	10.598		Ave	2.00095	277.348	118.456	23.3146	3.65816		Ave	0.00568552	0.033186	0.0278524	0.0297545	0.0132822		Ave	63.7167	357.816	291.597	189.134	93.0282
	Sd	4.18484	3.97676	4.76599	5.44418	6.15184		Sd	0.620591	70.42	95.1504	34.3706	1.71146		Sd	0.00184042	0.0126447	0.0252329	0.00696739	0.00261715		Sd	29.2903	98.9083	52.7484	33.1914	53.7576
	NAAD (nmol/g tissue)							NAR (nmol/g tissue)							NAMN (nmol/g tissue)							NA (nmol/g tissue)
		0	15	30	60	180			0	15	30	60	180			0	15	30	60	180			0	15	30	60	180
	1	0.0115957	0.628962	0.550836	0.442009	0.990252		1	0.172119	1.77274	3.42329	1.17731	0.492251		1	0.00134926	0.00476993	0.00320193	0.00484329	0.00803628		1	0.0288553	0.592507	0.327611	0.339248	0.271998
	2	0.0260233	0.833884	0.435858	0.534419	0.465794		2	0.0325395	2.18654	1.06216	0.712518	0.388928		2	0.000478735	0.00474464	0.00368542	0.00595311	0.00231675		2	0.032988	0.777114	0.442765	0.383705	0.425621
	3	0.00820313	0.929768	0.514183	0.718654	0.673659		3	0.0225819	2.31856	1.56012	0.252633	0.259144		3	0.000351086	0.0037261	0.00188078	0.00474547	0.00445839		3	0.0134591	1.51461	0.543613	0.278348	0.138105
	4	0.00464337	0.600304	0.507633	1.02146	3.35153		4	0.0104226	1.78111	0.654483	0.247686	0.43396		4	0.000156587	0.00163746	0.00323079	0.0042465	0.0251252		4	0.0125787	1.4819	0.187924	0.317202	3.07731
	5	0.00310943	0.500424	0.73024	0.2464	2.09418		5	0.013918	2.49532	1.97538	0.131958	0.668565		5	0.00027371	0.00293235	0.0039749	0.00291942	0.00558399		5	0.0100446	1.17704	1.60289	0.148041	0.430148
	6	0.00748151	0.521585	0.386145	0.350994	1.21601		6	0.0157739	3.56672	3.24879	0.965178	0.519094		6	0.00182694	0.00066488	0.0025919	0.00253382	0.00717715		6	0.0119104	2.02185	0.371755	0.320335	0.204804
	Ave	0.0101761	0.669154	0.520816	0.552323	1.46524		Ave	0.0445591	2.3535	1.98737	0.581215	0.460324		Ave	0.000739387	0.00307923	0.00309429	0.00420693	0.00878297		Ave	0.018306	1.26084	0.579427	0.297813	0.757998
	Sd	0.00830483	0.17416	0.118602	0.280844	1.08322		Sd	0.0629789	0.661215	1.1374	0.43383	0.137188		Sd	0.000682634	0.00167212	0.000758964	0.00128084	0.00825776		Sd	0.0099227	0.525372	0.515219	0.0809791	1.14225

## Sheet: Fig. 2a
	NAD (nmol/g tissue)						NR (nmol/g tissue)						NMN (nmol/g tissue)
		Ctrl	Ctrl	Abx	Abx			Ctrl	Ctrl	Abx	Abx			Ctrl	Ctrl	Abx	Abx
		Saline	NR	Saline	NR			Saline	NR	Saline	NR			Saline	NR	Saline	NR
	1	26.9387	577.125	54.4208	246.87		1	1.07011	4.26986	1.04702	3.992		1	0.331691	4.24074	0.77188	1.99574
	2	37.5879	513.05	65.7734	207.107		2	0.737005	4.12039	1.64521	4.10784		2	0.261715	4.41661	0.969351	2.05232
	3	113.337	412.841	40.4157	244.854		3	1.64887	4.00171	2.04516	2.94973		3	0.448941	2.2942	0.496134	2.2318
	4	127.252	575.276	91.1018	164.233		4	0.975752	2.68942	1.41236	1.82016		4	0.965943	3.13238	1.00424	1.89233
	5	44.2788	645.325	117.267	176.266		5	0.993012	4.74806	1.50082	1.3984		5	0.472127	2.98518	1.17978	1.52653
	6	55.2153	317.597	74.2654	269.308		6	0.864012	3.87172	1.2362	2.9067		6	0.463672	1.67072	1.28636	2.80412
	Ave	67.4349	506.869	73.8741	218.106		Ave	1.04813	3.95019	1.48113	2.86247		Ave	0.490682	3.12331	0.95129	2.08381
	SD	42.1932	121.234	27.3621	42.281		SD	0.316339	0.687909	0.346008	1.10148		SD	0.247545	1.07125	0.285294	0.423489
	NAAD (nmol/g tissue)						NAR (nmol/g tissue)						NAMN (nmol/g tissue)
		Ctrl	Ctrl	Abx	Abx			Ctrl	Ctrl	Abx	Abx			Ctrl	Ctrl	Abx	Abx
		Saline	NR	Saline	NR			Saline	NR	Saline	NR			Saline	NR	Saline	NR
	1	0.148047	220.164	0.351569	4.45603		1	0.0398474	1.76772	0.0537836	0.180186		1	0.0448481	1.79751	0.0708804	0.141015
	2	0.146017	192.051	0.337417	8.52133		2	0.0279224	1.6211	0.0574706	0.359038		2	0.0328845	1.62344	0.0674453	0.324725
	3	0.0292237	28.6326	0.355904	5.26405		3	0.0270859	0.674721	0.0573996	0.139401		3	0.0381238	0.403837	0.0745747	0.196661
	4	0.543701	122.543	0.352649	1.25809		4	0.0287506	1.42405	0.0235258	0.0601335		4	0.054728	1.34144	0.0355215	0.0976694
	5	0.41903	182.977	0.277735	2.62455		5	0.0580408	2.81988	0.0242691	0.0435104		5	0.0553574	2.18141	0.0605925	0.0690039
	6	0.0277083	37.3378	0.38276	8.32021		6	0.0534259	1.55352	0.0249289	0.195628		6	0.0549079	0.859527	0.0470493	0.230357
	Ave	0.218954	130.618	0.343006	5.07404		Ave	0.0391788	1.6435	0.0402296	0.162983		Ave	0.0468083	1.36786	0.0593439	0.176572
	SD	0.213734	82.0993	0.0352268	2.94622		SD	0.0137178	0.69204	0.0175706	0.114199		SD	0.00974214	0.648109	0.0151719	0.0941343

## Sheet: Fig. 2b
	NAD (nmol/g tissue)						NR (nmol/g tissue)						NMN (nmol/g tissue)
		Ctrl	Ctrl	Abx	Abx			Ctrl	Ctrl	Abx	Abx			Ctrl	Ctrl	Abx	Abx
		Saline	NAR	Saline	NAR			Saline	NAR	Saline	NAR			Saline	NAR	Saline	NAR
	1	34.2175	243.592	50.7702	205.841		1	0.876287	3.05122	0.890084	1.79144		1	0.528509	1.99882	0.866661	2.09537
	2	40.1229	169.207	59.8853	243.472		2	0.602594	1.96208	1.28137	2.79574		2	0.372068	1.72597	1.06011	2.43456
	3	88.1296	252.334	42.295	194.986		3	1.33962	2.49562	1.58531	2.15577		3	0.606468	2.15315	0.536052	2.04852
	4	92.3684	224.832	75.4092	198.616		4	1.104	2.61359	1.15761	1.68868		4	0.967684	1.49136	0.961407	2.16137
	5	43.0562	297.504	93.3262	229.303		5	0.864832	2.12476	1.25382	1.46591		5	0.487317	2.37298	1.19838	1.62264
	6	51.8248	241.716	68.2628	247.54		6	0.732892	5.25159	1.05239	1.8799		6	0.448861	2.34051	1.19041	1.85374
	Ave	58.2865	238.197	64.9914	219.96		Ave	0.920038	2.91648	1.20343	1.96291		Ave	0.568484	2.0138	0.968837	2.03603
	SD	25.4367	41.7057	18.2512	23.149		SD	0.26482	1.20644	0.235605	0.466757		SD	0.210655	0.349626	0.248159	0.276527
	NAAD (nmol/g tissue)						NAR (nmol/g tissue)						NAMN (nmol/g tissue)
		Ctrl	Ctrl	Abx	Abx			Ctrl	Ctrl	Abx	Abx			Ctrl	Ctrl	Abx	Abx
		Saline	NAR	Saline	NAR			Saline	NAR	Saline	NAR			Saline	NAR	Saline	NAR
	1	0.256648	176.502	0.949539	20.2541		1	0.0464601	0.738971	0.0535862	0.348827		1	0.00608649	0.0480488	0.00617359	0.0241451
	2	0.293562	59.9538	0.775638	249		2	0.0345036	0.475937	0.0689661	1.07862		2	0.0100174	0.040878	0.00870918	0.0804862
	3	0.219943	106.829	0.827316	137.188		3	0.0543069	0.424888	0.0791011	0.810235		3	0.00716767	0.0587037	0.0076982	0.0391853
	4	1.21547	24.2091	0.786127	24.3092		4	0.0566742	6.06874	0.045191	0.35409		4	0.0121195	0.0351968	0.00608467	0.0253989
	5	1.09876	193.552	0.591313	84.9104		5	0.0576024	1.37487	0.0537259	0.47847		5	0.00449846	0.101541	0.00898642	0.0205309
	6	1.46826	175.036	0.667024	129.689		6	0.0502279	1.44302	0.0463062	0.901726		6	0.00519172	0.0805601	0.00753922	0.0336093
	Ave	0.758773	122.68	0.766159	107.558		Ave	0.0499625	0.891538	0.0578128	0.661995		Ave	0.00751354	0.0608214	0.00753188	0.0372259
	SD	0.56328	70.0616	0.125104	85.3684		SD	0.00864412	0.487726	0.0134452	0.309704		SD	0.00297058	0.0255722	0.0012222	0.0222625
									Ctrl NAR 4 was removed when we calculated Average and SD
									T (Smirnov-Grubbs)
									7.41322	>1.944 (p<0.01)

## Sheet: Fig. 2c
	NAD (nmol/g tissue)						NR (nmol/g tissue)						NMN (nmol/g tissue)
		Ctrl	Ctrl	Abx	Abx			Ctrl	Ctrl	Abx	Abx			Ctrl	Ctrl	Abx	Abx
		Saline	NR	Saline	NR			Saline	NR	Saline	NR			Saline	NR	Saline	NR
	1	51.121	111.442	68.5868	118.733		1	0.439908	1.08261	0.802352	1.61565		1	0.291327	0.53238	0.558761	1.20307
	2	42.4331	100.629	49.8896	106.489		2	0.770447	0.749094	0.596702	1.31765		2	0.234463	0.40627	0.282598	0.878255
	3	53.8045	120.197	56.3628	111.019		3	0.792988	0.830422	0.812098	2.06552		3	0.331566	0.598529	0.392527	2.00178
	4	72.0918	116.677	62.1245	104.422		4	1.17911	1.71442	0.917537	1.45966		4	0.394421	0.398451	0.464663	0.970644
	5	64.6975	98.8445	72.6694	99.9897		5	1.81165	1.56396	0.894887	1.54229		5	0.417935	0.452998	0.612133	0.860426
	6	61.4514	107.372	64.1433	107.973		6	1.03791	1.55538	1.16452	1.47775		6	0.426268	0.639427	0.525138	1.23252
	Ave	57.5999	109.194	62.2961	108.104		Ave	1.00534	1.24931	0.864682	1.57975		Ave	0.34933	0.504676	0.472637	1.19112
	SD	10.5985	8.5546	8.24312	6.37951		SD	0.469333	0.415328	0.18551	0.257753		SD	0.0768552	0.101363	0.120191	0.427756
	NAAD (nmol/g tissue)						NAR (nmol/g tissue)
		Ctrl	Ctrl	Abx	Abx			Ctrl	Ctrl	Abx	Abx
		Saline	NR	Saline	NR			Saline	NR	Saline	NR
	1	0.0188831	0.397201	0.105028	0.361455		1	0.0223176	0.0642123	0.0295324	0.0604055
	2	0.0413595	0.577491	0.0602286	0.315066		2	0.0310381	0.0579023	0.0296057	0.0602286
	3	0.0221343	1.45266	0.0639868	0.298429		3	0.033453	0.0499969	0.036242	0.0868967
	4	0.0128322	0.544465	0.253683	0.368266		4	0.0600268	0.0807643	0.0391271	0.0629249
	5	0.0132424	0.9016	0.109446	0.265577		5	0.0581407	0.079196	0.0348754	0.0607354
	6	0.0335399	0.458669	0.113871	0.222447		6	0.0366326	0.105998	0.254333	0.0670208
	Ave	0.0236652	0.722015	0.117707	0.305207		Ave	0.0402681	0.0730116	0.0706192	0.0663686
	SD	0.0115048	0.398338	0.0706013	0.0560414		SD	0.0153422	0.0201089	0.0900801	0.0103796

## Sheet: Fig. 2d
	NAD (nmol/g tissue)						NR (nmol/g tissue)						NMN (nmol/g tissue)
		Ctrl	Ctrl	Abx	Abx			Ctrl	Ctrl	Abx	Abx			Ctrl	Ctrl	Abx	Abx
		Saline	NR	Saline	NR			Saline	NR	Saline	NR			Saline	NR	Saline	NR
	1	10.5144	16.6167	16.3613	14.9185		1	0.260873	143.525	3.5539	9.72388		1	0.0283056	0.059131	0.320801	0.543302
	2	2.8879	20.8823	16.7645	26.1695		2	0.102783	36.2922	1.07732	86.1832		2	0.0101822	0.0490431	0.165844	0.724988
	3	8.08688	21.5722	12.6139	15.1254		3	0.463686	63.3074	1.15425	127.143		3	0.0280862	0.037044	0.273283	1.64906
	4	9.10304	15.462	10.9534	17.3591		4	0.48666	1.53687	1.28386	11.848		4	0.0245009	0.0402682	0.143314	0.439288
	5	9.1587	22.3037	9.53754	22.9518		5	1.01764	83.1255	1.30052	76.4543		5	0.0899991	0.0731984	0.198967	0.670296
	6	9.29294	28.4554	9.58249	18.3529		6	0.507769	155.009	3.18029	7.84205		6	0.0970424	0.289696	0.372974	0.634674
	Ave	8.17398	20.882	12.6355	19.1462		Ave	0.473236	80.466	1.92503	53.199		Ave	0.0463527	0.0913968	0.245864	0.776934
	SD	2.70232	4.63516	3.24586	4.50937		SD	0.309896	60.0262	1.1263	50.5048		SD	0.0372011	0.0980378	0.0912616	0.438975
	NAAD (nmol/g tissue)						NAR (nmol/g tissue)
		Ctrl	Ctrl	Abx	Abx			Ctrl	Ctrl	Abx	Abx
		Saline	NR	Saline	NR			Saline	NR	Saline	NR
	1	0.255826	0.658683	0.0370269	0.125253		1	0.304505	6.65971	0.309063	3.31433
	2	0.058283	0.813165	0.0614536	0.27516		2	0.069618	3.1466	0.242536	6.91849
	3	0.0722645	0.978406	0.0434853	0.106237		3	0.120725	5.11805	0.24313	8.75588
	4	0.0801639	1.02087	0.159541	0.272885		4	0.154345	1.82358	0.771569	3.93067
	5	0.182019	1.36513	0.0416756	0.169676		5	0.570581	6.50283	0.361163	6.49527
	6	0.0252561	0.61169	0.0219774	0.170694		6	0.071079	7.8856	0.33063	2.7446
	Ave	0.112302	0.907991	0.0608599	0.186651		Ave	0.215142	5.18939	0.376348	5.35988
	SD	0.0878528	0.277711	0.049976	0.0721793		SD	0.194353	2.30925	0.199349	2.37982

## Sheet: Fig. 3a
	NAD (nmol/g tissue)						NR (nmol/g tissue)
		WT	WT	Naprt KO	Naprt KO			WT	WT	Naprt KO	Naprt KO
		Saline	NR	Saline	NR			Saline	NR	Saline	NR
	1	21.267	120.389	32.0725	45.7595		1	0.814265	4.27407	0.627977	1.0558
	2	26.3399	309.594	29.3247	36.2361		2	1.03355	5.84783	0.673733	1.85665
	3	29.517	309.541	33.4434	47.1963		3	1.16131	6.05206	0.790041	2.12628
	Ave	25.708	246.508	31.6135	43.0639		Ave	1.00304	5.39132	0.69725	1.67958
	SD	4.16117	109.222	2.09733	5.95661		SD	0.1755	0.9729	0.08355	0.5568
	NAAD (nmol/g tissue)						NA (nmol/g tissue)
		WT	WT	Naprt KO	Naprt KO			WT	WT	Naprt KO	Naprt KO
		Saline	NR	Saline	NR			Saline	NR	Saline	NR
	1	1.12999	7.82029	1.68704	2.80429		1	0.0907431	0.777226	0.128544	5.16732
	2	1.27618	21.5549	1.41354	1.81644		2	0.0817859	2.88712	0.175761	2.95368
	3	1.58538	20.8681	1.52021	2.62572		3	0.124163	2.39096	0.135199	6.93795
	Ave	1.33052	16.7478	1.54026	2.41548		Ave	0.0988972	2.01844	0.146501	5.01965
	SD	0.232506	7.73904	0.137852	0.526416		SD	0.02233	1.103	0.02556	1.996

## Sheet: Fig. 3b
	NAD (nmol/g tissue)						NR (nmol/g tissue)
		WT	WT	Naprt KO	Naprt KO			WT	WT	Naprt KO	Naprt KO
		Saline	NAM	Saline	NAM			Saline	NAM	Saline	NAM
	1	18.7473	270.054	19.3415	33.9411		1	1.02457	3.92434	0.59421	0.773866
	2	15.0716	490.53	19.6311	38.8543		2	0.822666	5.01109	0.815881	0.776215
	3	17.4551	239.089	19.7156	30.0017		3	0.691266	3.82414	1.22525	0.667733
	4	18.5905	321.908	19.2643	32.3196		4	0.504147	3.46089	0.949111	0.972776
	Ave	17.4661	330.395	19.4881	33.7792		Ave	0.760662	4.05511	0.896114	0.797648
	SD	1.697	112.091	0.218898	3.74979		SD	0.21917	0.667694	0.263771	0.127243
	NAAD (nmol/g tissue)						NA (nmol/g tissue)
		WT	WT	Naprt KO	Naprt KO			WT	WT	Naprt KO	Naprt KO
		Saline	NAM	Saline	NAM			Saline	NAM	Saline	NAM
	1	0.801932	18.1728	0.837283	1.82259		1	0.061886	0.327816	0.0849021	1.49379
	2	0.525988	33.0715	0.806768	2.10843		2	0.058011	0.517403	0.100771	1.77268
	3	0.689787	16.0174	0.835005	1.65027		3	0.0554256	1.64542	0.0702254	2.17838
	4	0.76238	21.9023	0.81917	1.74791		4	0.0585926	0.619132	0.102219	1.76424
	Ave	0.695022	22.291	0.824557	1.8323		Ave	0.0584788	0.777442	0.0895294	1.80227
	SD	0.121884	7.58703	0.014336	0.197147		SD	0.00265598	0.591107	0.0150716	0.282216

## Sheet: Fig. 3c
	NAD (nmol/g tissue)						NR (nmol/g tissue)
		WT	WT	Naprt KO	Naprt KO			WT	WT	Naprt KO	Naprt KO
		Saline	NR	Saline	NR			Saline	NR	Saline	NR
	1	82.9081	149.344	67.0625	99.8481		1	0.883774	1.26133	0.486664	1.16559
	2	69.3934	160.074	84.4963	141.564		2	1.28708	0.533326	0.691988	2.04272
	3	68.368	127.319	94.7655	147.908		3	1.20101	1.1925	1.58335	1.2683
	4	80.5568	132.911	69.8355	129.375		4	1.36414	0.426723	0.980967	1.46969
	5	87.7659	137.418	116.37	133.284		5	1.09094	0.491802	1.79393	1.10802
	Ave	77.7984	141.413	86.5059	130.396		Ave	1.16539	0.781137	1.10738	1.41087
	SD	8.55344	13.21	20.125	18.5333		SD	0.187368	0.409434	0.563851	0.37911
	NAAD (nmol/g tissue)						NA (nmol/g tissue)
		WT	WT	Naprt KO	Naprt KO			WT	WT	Naprt KO	Naprt KO
		Saline	NR	Saline	NR			Saline	NR	Saline	NR
	1	0.0580581	3.06033	0.168135	0.10686		1	1.52813	1.59096	2.37853	29.1189
	2	0.115495	6.74143	0.125227	0.0976903		2	1.60948	4.74716	1.82024	24.1349
	3	0.118467	4.04702	0.129058	0.0954279		3	1.51608	2.54484	1.37324	14.438
	4	0.226374	2.56239	0.0995531	0.129801		4	1.96592	1.30674	3.24345	20.2642
	5	0.137751	1.80893	0.0662167	0.156218		5	2.14608	3.49003	2.62046	17.8289
	Ave	0.131229	3.64402	0.117638	0.1172		Ave	1.75314	2.73595	2.28719	21.157
	SD	0.0609497	1.91275	0.0377796	0.0257039		SD	0.285982	1.41455	0.722353	5.68506

## Sheet: Fig. 3d
	NAD (nmol/g tissue)						NR (nmol/g tissue)
		WT	WT	Naprt KO	Naprt KO			WT	WT	Naprt KO	Naprt KO
		Saline	NAM	Saline	NAM			Saline	NAM	Saline	NAM
	1	108.767	301.262	91.1773	240.718		1	1.11068	2.74133	0.68051	2.03644
	2	73.339	244.614	112.009	226.63		2	1.89467	3.8135	1.07297	1.29776
	3	78.8143	260.475	124.304	202.958		3	1.78507	2.42573	2.1834	1.91794
	4	102.75	307.369	57.0756	188.034		4	1.97004	4.20316	1.36328	1.56444
	Ave	90.9176	278.43	96.1416	214.585		Ave	1.69012	3.29593	1.32504	1.70415
	SD	17.4558	30.6846	29.4149	23.5805		SD	0.393686	0.847697	0.636971	0.337042
	NAAD (nmol/g tissue)						NA (nmol/g tissue)
		WT	WT	Naprt KO	Naprt KO			WT	WT	Naprt KO	Naprt KO
		Saline	NAM	Saline	NAM			Saline	NAM	Saline	NAM
	1	0.0178606	3.83324	0.0303861	0.0237173		1	0.343745	6.48033	0.542684	7.87161
	2	0.0192079	5.19096	0.022243	0.02013		2	0.393207	5.2292	0.413948	8.73069
	3	0.0271886	2.54314	0.0320888	0.0291159		3	0.382779	4.37108	0.306908	9.67165
	4	0.026447	7.23082	0.0212935	0.0414455		4	0.418971	7.79537	0.759927	11.3942
	Ave	0.022676	4.69954	0.0265028	0.0286022		Ave	0.384676	5.96899	0.505867	9.41703
	SD	0.00482355	2.00411	0.00552469	0.00932477		SD	0.0312404	1.49418	0.194881	1.50924

[truncated: 25 more sheets: Fig. 4a,b,c,d, Fig. 4e, f, Fig. 4g, Fig. 4h, Fig. 4i, Fig. 5a, Fig. 5b, Fig. 5c, Fig. 6b, Fig. 6c, Fig. 6d, Fig. 6e, Fig. 6f, Fig. 6g, h, Fig. 6i, Fig. 7b, Fig. 8b, Fig. 9a, Fig. 9b, Sup 2 …]
